# Supplementary material for: Sequence-Specific Free Energy Changes in DNA/RNA Induced by a Single LNA-T Modification in Antisense Oligonucleotides
Source: Int J Mol Sci. 2024 Dec 10;25(24):13240. doi: 10.3390/ijms252413240 (PMC11676002; doi:10.3390/ijms252413240)
Supplement: Supplementary file 1 [file ijms-25-13240-s001.zip]

Archive with 2 entries (2 files):
- ijms-3309504-supplementary.pdf
- ijms-3309504-supplementary.pptx
